# Supplementary material for: The SARS-CoV-2 viral load in COVID-19 patients is lower on face mask filters than on nasopharyngeal swabs
Source: Sci Rep. 2021 Jun 29;11:13476. doi: 10.1038/s41598-021-92665-3 (PMC8242000; doi:10.1038/s41598-021-92665-3)
Supplement: Supplementary file 2 — Supplementary Information 2. [file 41598_2021_92665_MOESM2_ESM.xlsx]

## Sheet: Description
Supplementary Data
The SARS-CoV-2 viral load in COVID-19 patients is lower on face mask filters than on nasopharyngeal swabs
Agnieszka Smolinska, David S. Jessop, Kirk L. Pappan, Alexandra De Saedeleer, Amerjit Kang, Alexandra L. Martin, Max Allsworth, Charlotte Tyson, Martine P. Bos, Matt Clancy, Mike Morel, Tony Cooke, Tom Dymond, Claire Harris, Jacqui Galloway, Paul Bresser, Nynke Dijkstra, Viresh Jagesar, Paul H.M. Savelkoul, Erik V.H. Beuken, Wesley H.V. Nix, Renaud Louis, Muriel Delvaux, Doriane Calmes, Benoit Er…

## Sheet: Supplementary Data
Study Subject ID	Date of Initial Positive NPS COVID result (mm/dd/yyyy) if known	Date of filter sample collection (mm/dd/yyyy)	Date of follow-up NPS sample collection (mm/dd/yyyy) if taken	Age	Sex	Cardiac comorbidity	Pulmonary comorbidity	Diabetes	Fever	Fever duration (days)	Shortness of breath	Shortness of breath duration (days)	Cough	Cough duration (days)	Oxygen staturation level (%)	EBA breath collection duration (minutes)	Filter COVID test result	Filter COVID test Ct value	Follow-up NPS COVID test result	Follow-up NPS COVID test Ct value	CT scan performed	CT scan result COVID	CT scan remarks
OWL007	unknown	2020-11-27	2020-11-27	57	m	yes	no	no	no	NA	no	NA	no	NA	94	45	positive	37.17	positive	23.4	yes	positive	Minimal
OWL008	unknown	2020-11-27	2020-11-27	33	m	no	no	no	yes	3	yes	3	no	NA	94	61	positive	39.95	positive	28.37	yes	positive	Severe (50-75%), bilateral
OWL021	unknown	2020-10-13	NA	43	f	no	no	no	yes	7	yes	7	yes	7	97	45	positive	34.4	nd	not available	no	NA	NA
OWL023	unknown	2020-11-11	NA	18	f	no	no	no	yes	1	yes	2	no	NA	98	40	positive	30.8831	nd	not available	no	NA	NA
OWL001	2020-11-24	2020-11-25	2020-11-25	77	m	yes	yes	no	yes	4	yes	4	no	NA	94	88	negative	no Ct	positive	41.24	yes	positive	Minimal
OWL002	2020-11-23	2020-11-25	2020-11-25	87	m	yes	yes	yes	no	NA	yes	6	yes	6	92	75	negative	no Ct	positive	33.89	yes	positive	Mild (35-40%)
OWL003	unknown	2020-11-25	2020-11-25	86	m	yes	yes	no	no	NA	yes	21	yes	14	92	70	negative	no Ct	negative	42.44	yes	positive	Severe (50-75%)
OWL004	2020-11-24	2020-11-25	2020-11-25	49	f	yes	yes	no	no	NA	no	NA	no	NA	94	65	negative	no Ct	positive	31	yes	negative	03/11, no new scan performed since positive PCR
OWL005	2020-11-18	2020-11-27	2020-11-27	56	m	no	no	yes	yes	7	yes	10	yes	7	95	60	negative	no Ct	positive	39.54	yes	positive	Mild (40%)
OWL006	2020-11-25	2020-11-27	2020-11-27	85	f	yes	yes	no	no	NA	yes	7	yes	7	92	70	negative	42.43	positive	32.57	yes	positive	Mild
OWL009	unknown	2020-11-27	2020-11-27	86	m	yes	no	no	no	NA	no	NA	no	NA	95	60	negative	no Ct	positive	38.53	yes	positive	Ground glass 10%
OWL010	2020-11-23	2020-11-27	2020-11-27	52	m	no	no	no	no	NA	yes	7	no	NA	93	54	negative	no Ct	positive	37.87	yes	positive	Minimal ground glass pleural effusion
OWL011	2020-11-25	2020-11-30	2020-11-30	74	m	yes	no	no	no	NA	yes	20	no	NA	93	90	negative	no Ct	positive	30.48	yes	positive	Mild + fibrosis
OWL012	unknown	2020-11-30	2020-11-30	65	f	no	no	yes	no	NA	yes	6	no	NA	91	60	negative	no Ct	positive	38.36	yes	positive	Severe
OWL013	2020-12-04	2020-12-11	2020-12-11	49	f	no	no	no	no	NA	yes	17	no	NA	90	80	negative	no Ct	positive	34.37	yes	positive	Severe
OWL014	2020-12-01	2020-12-02	2020-12-02	63	m	yes	no	yes	no	NA	yes	15	yes	15	97	60	negative	no Ct	positive	36.44	yes	positive	Severe
OWL015	2020-12-06	2020-12-07	2020-12-07	79	f	no	yes	yes	yes	10	yes	10	yes	10	91	90	negative	no Ct	positive	38.12	yes	positive	Mild
OWL016	2020-12-10	2020-12-11	2020-12-12	61	m	no	no	no	yes	7	yes	7	no	NA	98	60	negative	no Ct	positive	38.99	yes	positive	Mild
OWL017	2020-12-07	2020-12-11	2020-12-11	58	f	no	yes	no	no	NA	yes	15	yes	15	92	10	negative	no Ct	positive	35.61	yes	positive	Minimal
OWL018	2020-12-09	2020-12-11	2020-12-11	69	m	yes	yes	yes	yes	1	no	NA	no	NA	92	60	negative	no Ct	positive	24.61	yes	negative	NA
OWL019	unknown	2020-12-11	2020-12-11	71	m	no	no	no	no	NA	no	NA	no	NA	98	60	negative	no Ct	negative	no Ct	yes	positive	A few ground glass opacities
OWL020	unknown	2020-12-11	2020-12-11	61	m	no	no	no	yes	14	yes	2	no	NA	94	60	negative	no Ct	positive	37.37	yes	positive	Moderate
OWL022	unknown	2020-11-11	NA	64	m	no	yes	no	yes	9	yes	9	yes	9	97	40	negative	no Ct	nd	not available	no	NA	NA
OWL024	unknown	2020-11-12	NA	57	m	no	no	no	yes	8	yes	3	no	NA	92	45	negative	no Ct	nd	not available	no	NA	NA
OWL025	unknown	2020-11-12	NA	64	f	no	yes	no	no	NA	yes	8	yes	8	96	40	negative	no Ct	nd	not available	yes	positive	New ground glass opacities which in the context of positive PCR COVID-19 result is most in keeping with viral infection.
OWL026	unknown	2020-11-16	NA	58	m	no	no	no	no	NA	no	NA	yes	14	94	55	negative	no Ct	nd	not available	no	NA	NA
OWL027	unknown	2020-11-16	NA	84	m	no	no	yes	no	NA	no	NA	yes	13	98	45	negative	no Ct	nd	not available	no	NA	NA
OWL028	unknown	2020-10-09	2020-10-09	51	f	no	no	no	no	NA	no	NA	yes	5	100	35	negative	no Ct	positive	40.4	no	NA	NA
OWL029	unknown	2020-10-09	NA	46	m	yes	no	no	no	NA	yes	18	yes	18	94	40	negative	no Ct	nd	not available	no	NA	NA
OWL030	2020-11-01	2020-11-02	2020-11-02	62	m	yes	no	no	yes	12	yes	12	yes	12	94	40	negative	no Ct	positive	34.01	no	NA	NA
OWL031	unknown	2020-11-11	2020-11-11	63	f	no	no	no	no	NA	yes	10	no	NA	98	30	negative	no Ct	positive	35.39	no	NA	NA
OWL032	2020-10-24	2020-10-29	2020-10-29	88	m	no	no	yes	no	NA	yes	12	yes	12	92	35	negative	no Ct	positive	34.97	yes	positive	CO-RADS 6
OWL033	2020-10-30	2020-11-11	2020-11-11	66	m	yes	yes	no	no	NA	yes	16	yes	16	98	40	negative	no Ct	positive	35.12	yes	positive	CO-RADS 5
OWL034	unknown	2020-11-24	2020-11-24	59	f	no	no	no	no	NA	yes	22	yes	22	97	40	negative	no Ct	positive	36.39	yes	positive	CORADS 6
OWL035	unknown	2020-11-24	2020-11-24	68	m	no	yes	no	no	NA	yes	9	no	NA	94	40	negative	no Ct	positive	41.52	no	NA	NA
OWL036	2020-11-17	2020-11-26	2020-11-26	43	m	no	no	no	no	NA	yes	10	yes	10	100	40	negative	no Ct	negative	no Ct	yes	positive	26nov2020 not covid diagnostic purpose but pulmonary embolism: no embolism, but CO-RADS 6
OWL037	2020-10-17	2020-11-26	2020-11-26	79	f	yes	yes	no	no	NA	yes	6	yes	6	94	40	negative	no Ct	positive	31.02	no	NA	NA
OWL038	unknown	2020-11-24	2020-11-24	77	m	yes	no	no	no	NA	yes	8	yes	8	95	35	negative	no Ct	positive	31.99	no	NA	NA
OWL039	2020-11-17	2020-11-26	2020-11-26	55	m	no	no	no	no	NA	yes	14	yes	14	97	45	negative	no Ct	positive	30.87	no	NA	NA
OWL040	unknown	2020-12-01	2020-12-01	69	m	yes	no	yes	no	NA	yes	13	yes	13	96	35	negative	no Ct	positive	41.08	no	NA	NA
OWL041	unknown	2020-12-09	2020-12-09	61	m	yes	yes	no	no	NA	yes	9	yes	9	92	40	negative	no Ct	positive	25.13	no	NA	NA
OWL042	unknown	2020-12-09	2020-12-09	63	m	yes	no	no	no	NA	yes	14	no	NA	94	40	negative	no Ct	positive	35.53	yes	positive	Not diagnostic, but probable pulmonary emoblism. CO-RADS 6.
OWL043	2020-11-30	2020-12-14	2020-12-14	55	m	no	no	no	no	NA	yes	14	yes	14	94	40	negative	no Ct	positive	35.34	yes	positive	Not covid diagnostic. To determine pulmonary embolism. Results: Co-RADS 6
OWL044	unknown	2020-12-15	2020-12-15	54	m	no	yes	no	no	NA	yes	20	yes	20	95	45	negative	no Ct	positive	34.82	yes	positive	CORADS 6
OWL045	unknown	2020-12-16	2020-12-16	42	f	no	no	no	no	NA	yes	15	no	NA	94	40	negative	no Ct	positive	39.48	no	NA	NA
OWL046	unknown	2020-12-16	2020-12-16	76	m	yes	yes	no	no	NA	yes	8	yes	8	97	40	negative	no Ct	positive	26.01	yes	unknown	Not diagnostic, but due to pumonary embolism --> negative. Not typical COVID image. Infectional deviations present
OWL047	unknown	2020-12-16	2020-12-16	81	m	no	no	yes	no	NA	no	NA	no	NA	94	40	negative	no Ct	positive	38.97	no	NA	NA
